# Supplementary material for: Are videos uploaded by dental professionals on lip repositioning surgery of higher quality? A youtube video analysis
Source: PLoS One. 2025 Sep 19;20(9):e0327194. doi: 10.1371/journal.pone.0327194 (PMC12449011; doi:10.1371/journal.pone.0327194)
Supplement: S1 Table — (XLSX) [file pone.0327194.s001.xlsx]

## Sheet: Sayfa1
1	https://www.youtube.com/watch?v=sUUN1yfTvgI&pp=ygUZbGlwIHJlcG9zaXRpb25pbmcgc3VyZ2VyeQ%3D%3D
2	https://www.youtube.com/watch?v=lRQDcTrP7WU&pp=ygUZbGlwIHJlcG9zaXRpb25pbmcgc3VyZ2VyeQ%3D%3D
3	https://www.youtube.com/watch?v=xHYkuOH4mac&pp=ygUZbGlwIHJlcG9zaXRpb25pbmcgc3VyZ2VyeQ%3D%3D
4	https://www.youtube.com/watch?v=cXb1cci3BfQ&pp=ygUZbGlwIHJlcG9zaXRpb25pbmcgc3VyZ2VyeQ%3D%3D
	https://www.youtube.com/watch?v=ilZ7YSKcYpU&pp=ygUZbGlwIHJlcG9zaXRpb25pbmcgc3VyZ2VyeQ%3D%3D
	https://www.youtube.com/watch?v=YVN3Tosw-hw&pp=ygUZbGlwIHJlcG9zaXRpb25pbmcgc3VyZ2VyeQ%3D%3D
	https://www.youtube.com/watch?v=uI9FN12nPD4&pp=ygUZbGlwIHJlcG9zaXRpb25pbmcgc3VyZ2VyeQ%3D%3D
	https://www.youtube.com/watch?v=liz44dXxoXQ&pp=ygUZbGlwIHJlcG9zaXRpb25pbmcgc3VyZ2VyeQ%3D%3D
	https://www.youtube.com/watch?v=ytSSMLb68zI&pp=ygUZbGlwIHJlcG9zaXRpb25pbmcgc3VyZ2VyeQ%3D%3D
	https://www.youtube.com/watch?v=F2XI2ifjaO8&pp=ygUZbGlwIHJlcG9zaXRpb25pbmcgc3VyZ2VyeQ%3D%3D
	https://www.youtube.com/watch?v=_opGf891lYw&pp=ygUZbGlwIHJlcG9zaXRpb25pbmcgc3VyZ2VyeQ%3D%3D
	https://www.youtube.com/watch?v=SCOaMd6GUyo&pp=ygUZbGlwIHJlcG9zaXRpb25pbmcgc3VyZ2VyeQ%3D%3D
	https://www.youtube.com/watch?v=Ya-zmu0UrTo&pp=ygUZbGlwIHJlcG9zaXRpb25pbmcgc3VyZ2VyeQ%3D%3D
	https://www.youtube.com/watch?v=ymvV0nqT9yc&list=PLk5NYEfwAgIpAgey_2vzpjrwTON7CTP6h
	https://www.youtube.com/watch?v=uceip-aN1jY&pp=ygUZbGlwIHJlcG9zaXRpb25pbmcgc3VyZ2VyeQ%3D%3D
	https://www.youtube.com/watch?v=Lzm2pYhWosE&pp=ygUZbGlwIHJlcG9zaXRpb25pbmcgc3VyZ2VyeQ%3D%3D
	https://www.youtube.com/watch?v=DkhL7idsBZU&pp=ygUZbGlwIHJlcG9zaXRpb25pbmcgc3VyZ2VyeQ%3D%3D
	https://www.youtube.com/watch?v=2XBsGxXbY_w&pp=ygUZbGlwIHJlcG9zaXRpb25pbmcgc3VyZ2VyeQ%3D%3D
	https://www.youtube.com/shorts/VwZh215a_wc
	https://www.youtube.com/watch?v=JBT4V6RkU7c&pp=ygUZbGlwIHJlcG9zaXRpb25pbmcgc3VyZ2VyeQ%3D%3D
	https://www.youtube.com/watch?v=NClQMKV4J8M&pp=ygUZbGlwIHJlcG9zaXRpb25pbmcgc3VyZ2VyeQ%3D%3D
	https://www.youtube.com/watch?v=xA1UKwDo_7E&pp=ygUZbGlwIHJlcG9zaXRpb25pbmcgc3VyZ2VyeQ%3D%3D
	https://www.youtube.com/shorts/fvaZQEaK3v4
	https://www.youtube.com/watch?v=Gpmunhfd7EY&pp=ygUZbGlwIHJlcG9zaXRpb25pbmcgc3VyZ2VyeQ%3D%3D
	https://www.youtube.com/watch?v=1DOr8VjFpBs&pp=ygUZbGlwIHJlcG9zaXRpb25pbmcgc3VyZ2VyeQ%3D%3D
		https://www.youtube.com/watch?v=gxdXATBux4U&pp=ygUZbGlwIHJlcG9zaXRpb25pbmcgc3VyZ2VyeQ%3D%3D
	https://www.youtube.com/watch?v=jojdxbFxSw0&pp=ygUZbGlwIHJlcG9zaXRpb25pbmcgc3VyZ2VyeQ%3D%3D
	https://www.youtube.com/watch?v=y41jlLbp-fs&pp=ygUZbGlwIHJlcG9zaXRpb25pbmcgc3VyZ2VyeQ%3D%3D
	https://www.youtube.com/watch?v=ovhhPMJgQDU&pp=ygUZbGlwIHJlcG9zaXRpb25pbmcgc3VyZ2VyeQ%3D%3D
	https://www.youtube.com/watch?v=TiUCDzq8gY4&pp=ygUZbGlwIHJlcG9zaXRpb25pbmcgc3VyZ2VyeQ%3D%3D
	https://www.youtube.com/watch?v=qyq5wkI5k4k&pp=ygUZbGlwIHJlcG9zaXRpb25pbmcgc3VyZ2VyeQ%3D%3D
	https://www.youtube.com/watch?v=sqomFMsY_p8&pp=ygUZbGlwIHJlcG9zaXRpb25pbmcgc3VyZ2VyeQ%3D%3D
	https://www.youtube.com/watch?v=I6AVcEWq3g8&t=61s&pp=ygUZbGlwIHJlcG9zaXRpb25pbmcgc3VyZ2VyeQ%3D%3D
	https://www.youtube.com/watch?v=sNqpkBibdVY&pp=ygUZbGlwIHJlcG9zaXRpb25pbmcgc3VyZ2VyeQ%3D%3D
	https://www.youtube.com/watch?v=w3NEKGKXelg&pp=ygUZbGlwIHJlcG9zaXRpb25pbmcgc3VyZ2VyeQ%3D%3D
	https://www.youtube.com/watch?v=qOKqKDWr1Nc&pp=ygUZbGlwIHJlcG9zaXRpb25pbmcgc3VyZ2VyeQ%3D%3D
	https://www.youtube.com/watch?v=Ym2ZjFwVgK4&pp=ygUZbGlwIHJlcG9zaXRpb25pbmcgc3VyZ2VyeQ%3D%3D
	https://www.youtube.com/watch?v=L8dMoxoAYns&pp=ygUZbGlwIHJlcG9zaXRpb25pbmcgc3VyZ2VyeQ%3D%3D
	https://www.youtube.com/watch?v=7pvgXoPjy_A&pp=ygUZbGlwIHJlcG9zaXRpb25pbmcgc3VyZ2VyeQ%3D%3D
	https://www.youtube.com/watch?v=5lkrb8Fo9OA&pp=ygUZbGlwIHJlcG9zaXRpb25pbmcgc3VyZ2VyeQ%3D%3D
	https://www.youtube.com/shorts/AcJ54_dIlPs
	https://www.youtube.com/watch?v=JsmPDrIO2fc&pp=ygUZbGlwIHJlcG9zaXRpb25pbmcgc3VyZ2VyeQ%3D%3D
	https://www.youtube.com/shorts/1m3l6UEi9V8
	https://www.youtube.com/shorts/I8RyVj-DU-0
	https://www.youtube.com/shorts/jDMPZcId-P0
	https://www.youtube.com/shorts/m7JUDbMYx1k
	https://www.youtube.com/watch?v=ks36ESE1zqQ&pp=ygUZbGlwIHJlcG9zaXRpb25pbmcgc3VyZ2VyeQ%3D%3D
	https://www.youtube.com/watch?v=JZez-2w-NCk&pp=ygUZbGlwIHJlcG9zaXRpb25pbmcgc3VyZ2VyeQ%3D%3D
	https://www.youtube.com/shorts/dcf7JmwCKhg
	https://www.youtube.com/watch?v=wMXiHBUPwIM&pp=ygUZbGlwIHJlcG9zaXRpb25pbmcgc3VyZ2VyeQ%3D%3D
	https://www.youtube.com/watch?v=6Z9PfG2k4mE&pp=ygUZbGlwIHJlcG9zaXRpb25pbmcgc3VyZ2VyeQ%3D%3D
	https://www.youtube.com/shorts/WgxjNaAA2xE
	https://www.youtube.com/watch?v=11twyOoHJ84&pp=ygUZbGlwIHJlcG9zaXRpb25pbmcgc3VyZ2VyeQ%3D%3D
	https://www.youtube.com/watch?v=6-w-kUsiqkA&pp=ygUZbGlwIHJlcG9zaXRpb25pbmcgc3VyZ2VyeQ%3D%3D
	https://www.youtube.com/watch?v=y7IYyfffgOs&t=167s&pp=ygUZbGlwIHJlcG9zaXRpb25pbmcgc3VyZ2VyeQ%3D%3D
	https://www.youtube.com/watch?v=Jma2NH8WhlU&pp=ygUZbGlwIHJlcG9zaXRpb25pbmcgc3VyZ2VyeQ%3D%3D
	https://www.youtube.com/watch?v=m2htApBMic4&pp=ygUZbGlwIHJlcG9zaXRpb25pbmcgc3VyZ2VyeQ%3D%3D
	https://www.youtube.com/watch?v=GSUjojW1CyU&pp=ygUZbGlwIHJlcG9zaXRpb25pbmcgc3VyZ2VyeQ%3D%3D
	https://www.youtube.com/watch?v=3T6unfEToCo&pp=ygUZbGlwIHJlcG9zaXRpb25pbmcgc3VyZ2VyeQ%3D%3D
	https://www.youtube.com/watch?v=wTvpjxCGl1U&pp=ygUZbGlwIHJlcG9zaXRpb25pbmcgc3VyZ2VyeQ%3D%3D
	https://www.youtube.com/watch?v=PYRAs1TxchU&pp=ygUZbGlwIHJlcG9zaXRpb25pbmcgc3VyZ2VyeQ%3D%3D
	https://www.youtube.com/watch?v=9BRi24xAtUU&pp=ygUZbGlwIHJlcG9zaXRpb25pbmcgc3VyZ2VyeQ%3D%3D
	https://www.youtube.com/watch?v=iV9rQdlzFGI&pp=ygUZbGlwIHJlcG9zaXRpb25pbmcgc3VyZ2VyeQ%3D%3D
	https://www.youtube.com/watch?v=sIUlWsXE3IU&pp=ygUZbGlwIHJlcG9zaXRpb25pbmcgc3VyZ2VyeQ%3D%3D
	https://www.youtube.com/watch?v=S9IY3qjTQho&pp=ygUZbGlwIHJlcG9zaXRpb25pbmcgc3VyZ2VyeQ%3D%3D
	https://www.youtube.com/shorts/cM6sK0yAhjQ
	https://www.youtube.com/watch?v=1RYCYZrp2dk&pp=ygUZbGlwIHJlcG9zaXRpb25pbmcgc3VyZ2VyeQ%3D%3D
	https://www.youtube.com/watch?v=Ty2-fGEQO7E&pp=ygUZbGlwIHJlcG9zaXRpb25pbmcgc3VyZ2VyeQ%3D%3D
	https://www.youtube.com/watch?v=QeouRZvkPF0&pp=ygUZbGlwIHJlcG9zaXRpb25pbmcgc3VyZ2VyeQ%3D%3D
	https://www.youtube.com/watch?v=gxdXATBux4U&list=PLU26Di2NFrOyqzt2XT5cTl6RwvK8WlXTn
	https://www.youtube.com/watch?v=ful1paFue6M&pp=ygUZbGlwIHJlcG9zaXRpb25pbmcgc3VyZ2VyeQ%3D%3D
	https://www.youtube.com/watch?v=IARAS1J-Jcw&pp=ygUZbGlwIHJlcG9zaXRpb25pbmcgc3VyZ2VyeQ%3D%3D
	https://www.youtube.com/watch?v=wfxhQpeBghw&pp=ygUZbGlwIHJlcG9zaXRpb25pbmcgc3VyZ2VyeQ%3D%3D
	https://www.youtube.com/watch?v=4wjGwluvCW4&pp=ygUZbGlwIHJlcG9zaXRpb25pbmcgc3VyZ2VyeQ%3D%3D
	https://www.youtube.com/watch?v=F0DqfGeMkZM&pp=ygUZbGlwIHJlcG9zaXRpb25pbmcgc3VyZ2VyeQ%3D%3D
	https://www.youtube.com/shorts/hs4hvNAjDwU
	https://www.youtube.com/shorts/ryJzFtWRNrE
	https://www.youtube.com/watch?v=exUd_8bPNIs&pp=ygUZbGlwIHJlcG9zaXRpb25pbmcgc3VyZ2VyeQ%3D%3D
	https://www.youtube.com/watch?v=o35Kpz_pbkI&pp=ygUZbGlwIHJlcG9zaXRpb25pbmcgc3VyZ2VyeQ%3D%3D
	https://www.youtube.com/watch?v=YTa4x86_nTI&pp=ygUZbGlwIHJlcG9zaXRpb25pbmcgc3VyZ2VyeQ%3D%3D
	https://www.youtube.com/shorts/g4F9bCeaLOo
	https://www.youtube.com/watch?v=7_t88GpAXXA&pp=ygUZbGlwIHJlcG9zaXRpb25pbmcgc3VyZ2VyeQ%3D%3D
	https://www.youtube.com/watch?v=UhzyOlojV04&pp=ygUZbGlwIHJlcG9zaXRpb25pbmcgc3VyZ2VyeQ%3D%3D
	https://www.youtube.com/watch?v=5-jJO13eE7g&pp=ygUZbGlwIHJlcG9zaXRpb25pbmcgc3VyZ2VyeQ%3D%3D
	https://www.youtube.com/watch?v=NMwKUDpCYjo&pp=ygUZbGlwIHJlcG9zaXRpb25pbmcgc3VyZ2VyeQ%3D%3D
	https://www.youtube.com/watch?v=9vOr6wSsKKY&pp=ygUZbGlwIHJlcG9zaXRpb25pbmcgc3VyZ2VyeQ%3D%3D
	https://www.youtube.com/shorts/KknlzNf7ZAQ
	https://www.youtube.com/shorts/PIm-YFLyjnY
	https://www.youtube.com/watch?v=9YpnmRpFFBw&pp=ygUZbGlwIHJlcG9zaXRpb25pbmcgc3VyZ2VyeQ%3D%3D
	https://www.youtube.com/shorts/Zd5MfDkvZ_o
	https://www.youtube.com/watch?v=EcwQlscvrxU&pp=ygUZbGlwIHJlcG9zaXRpb25pbmcgc3VyZ2VyeQ%3D%3D
	https://www.youtube.com/shorts/Gxv2T5nPwpY
	https://www.youtube.com/watch?v=OzcPKPHaPHw&pp=ygUZbGlwIHJlcG9zaXRpb25pbmcgc3VyZ2VyeQ%3D%3D
	https://www.youtube.com/shorts/-LG9__RxYug
	https://www.youtube.com/watch?v=4fpIp0WyIog&pp=ygUZbGlwIHJlcG9zaXRpb25pbmcgc3VyZ2VyeQ%3D%3D
	https://www.youtube.com/shorts/WiwDxiMl9-U
	https://www.youtube.com/shorts/4gcUyGEeWTM
	https://www.youtube.com/watch?v=eyQgLa5uQFs&pp=ygUZbGlwIHJlcG9zaXRpb25pbmcgc3VyZ2VyeQ%3D%3D
	https://www.youtube.com/watch?v=RLeN-oVqEKk&pp=ygUZbGlwIHJlcG9zaXRpb25pbmcgc3VyZ2VyeQ%3D%3D
	https://www.youtube.com/watch?v=SuxDiNPjBKQ&pp=ygUZbGlwIHJlcG9zaXRpb25pbmcgc3VyZ2VyeQ%3D%3D
	https://www.youtube.com/watch?v=tUsHdAxntPI&pp=ygUZbGlwIHJlcG9zaXRpb25pbmcgc3VyZ2VyeQ%3D%3D
	https://www.youtube.com/watch?v=AogSBSr5m3o&pp=ygUZbGlwIHJlcG9zaXRpb25pbmcgc3VyZ2VyeQ%3D%3D
	https://www.youtube.com/shorts/KDu03IDZEFA
	https://www.youtube.com/shorts/5-BWXPQM854
	https://www.youtube.com/watch?v=tOxX1recTMY&pp=ygUZbGlwIHJlcG9zaXRpb25pbmcgc3VyZ2VyeQ%3D%3D
	https://www.youtube.com/watch?v=SBJg5pVoIe4&pp=ygUZbGlwIHJlcG9zaXRpb25pbmcgc3VyZ2VyeQ%3D%3D
	https://www.youtube.com/watch?v=imRcetN3_YQ&pp=ygUZbGlwIHJlcG9zaXRpb25pbmcgc3VyZ2VyeQ%3D%3D
	https://www.youtube.com/shorts/K8uWhAwTvF8
	https://www.youtube.com/shorts/c1clyKjlqR4
	https://www.youtube.com/shorts/zYF7yCHeye0
	https://www.youtube.com/watch?v=14O0jGhRhbU&t=30s&pp=ygUZbGlwIHJlcG9zaXRpb25pbmcgc3VyZ2VyeQ%3D%3D
	https://www.youtube.com/shorts/IxjTUgOmqAk
	https://www.youtube.com/shorts/YntGXXKlghE
	https://www.youtube.com/watch?v=PYa8XtbIM8Q&pp=ygUZbGlwIHJlcG9zaXRpb25pbmcgc3VyZ2VyeQ%3D%3D
	https://www.youtube.com/shorts/L1WaRBM4ORQ
	https://www.youtube.com/watch?v=68YD8WLxLQ8&pp=ygUZbGlwIHJlcG9zaXRpb25pbmcgc3VyZ2VyeQ%3D%3D
	https://www.youtube.com/watch?v=qpu7u8q-_h4&pp=ygUZbGlwIHJlcG9zaXRpb25pbmcgc3VyZ2VyeQ%3D%3D
	https://www.youtube.com/shorts/YjkzFtuj4KY
	https://www.youtube.com/watch?v=mIPHOxzmzYg&pp=ygUZbGlwIHJlcG9zaXRpb25pbmcgc3VyZ2VyeQ%3D%3D
	https://www.youtube.com/shorts/CbH9_CNHQ_M
	https://www.youtube.com/watch?v=wMXP_Z7Juck&pp=ygUZbGlwIHJlcG9zaXRpb25pbmcgc3VyZ2VyeQ%3D%3D
	https://www.youtube.com/shorts/rh-uMEJIcLQ
	https://www.youtube.com/watch?v=c-P071vyuCY&pp=ygUZbGlwIHJlcG9zaXRpb25pbmcgc3VyZ2VyeQ%3D%3D
	https://www.youtube.com/watch?v=IZdCCqqIFk0&pp=ygUZbGlwIHJlcG9zaXRpb25pbmcgc3VyZ2VyeQ%3D%3D
	https://www.youtube.com/shorts/b1Id7iDrSgk
	https://www.youtube.com/shorts/P5jVDJFChIc
	https://www.youtube.com/watch?v=Irvnx1P4F04&pp=ygUZbGlwIHJlcG9zaXRpb25pbmcgc3VyZ2VyeQ%3D%3D
	https://www.youtube.com/shorts/nz0tagBIj-E
	https://www.youtube.com/watch?v=nxJ48rtw2CQ&pp=ygUZbGlwIHJlcG9zaXRpb25pbmcgc3VyZ2VyeQ%3D%3D
	https://www.youtube.com/shorts/qB078pwcOn8
	https://www.youtube.com/shorts/qWf-DzvtHd4
	https://www.youtube.com/shorts/BYBW0GY-jyw
	https://www.youtube.com/watch?v=oBY3kavnjgU&pp=ygUZbGlwIHJlcG9zaXRpb25pbmcgc3VyZ2VyeQ%3D%3D
	https://www.youtube.com/watch?v=eCpESvqzTtw&pp=ygUZbGlwIHJlcG9zaXRpb25pbmcgc3VyZ2VyeQ%3D%3D
	https://www.youtube.com/shorts/rwX25C4sopM
	https://www.youtube.com/shorts/xWTTPn0U888
	https://www.youtube.com/shorts/hTobhzGfLoI
	https://www.youtube.com/shorts/mOPzMeZwcFk
	https://www.youtube.com/shorts/qmVVQrq0bs4
	https://www.youtube.com/shorts/bQUGyO4wtkg
	https://www.youtube.com/shorts/sTnrZ9DQa0A
	https://www.youtube.com/shorts/GTT87WUrPtE
	https://www.youtube.com/shorts/rRsuDXZNdjY
	https://www.youtube.com/watch?v=5bitY96uq2Y&pp=ygUZbGlwIHJlcG9zaXRpb25pbmcgc3VyZ2VyeQ%3D%3D
	https://www.youtube.com/shorts/9_7eIkLLpSY
	https://www.youtube.com/watch?v=p7sJovHz-PQ&pp=ygUZbGlwIHJlcG9zaXRpb25pbmcgc3VyZ2VyeQ%3D%3D
	https://www.youtube.com/shorts/zgTaGBCtVn4
	https://www.youtube.com/shorts/RV4qGqFMBhQ
	https://www.youtube.com/shorts/3Y07hVdWGIk
	https://www.youtube.com/shorts/2i6nuh6dYtk
	https://www.youtube.com/watch?v=ZPWF-RxGsh8&pp=ygUZbGlwIHJlcG9zaXRpb25pbmcgc3VyZ2VyeQ%3D%3D
	https://www.youtube.com/shorts/IWJXAzhjj40
	https://www.youtube.com/shorts/-iIb8LmLY7Y
	https://www.youtube.com/watch?v=Aa0ksNk09X4&pp=ygUZbGlwIHJlcG9zaXRpb25pbmcgc3VyZ2VyeQ%3D%3D
	https://www.youtube.com/watch?v=DrIOBOozIGo&t=88s&pp=ygUZbGlwIHJlcG9zaXRpb25pbmcgc3VyZ2VyeQ%3D%3D
	https://www.youtube.com/watch?v=Q9bSWxuQ4CI&pp=ygUZbGlwIHJlcG9zaXRpb25pbmcgc3VyZ2VyeQ%3D%3D
	https://www.youtube.com/shorts/_LyCn2FCAa0
