# Supplementary material for: Are videos uploaded by dental professionals on lip repositioning surgery of higher quality? A youtube video analysis
Source: PLoS One. 2025 Sep 19;20(9):e0327194. doi: 10.1371/journal.pone.0327194 (PMC12449011; doi:10.1371/journal.pone.0327194)
Supplement: S2 Table — (XLSX) [file pone.0327194.s002.xlsx]

## Sheet: Sheet1
Unnamed: 0	Video Duration	Total Number of Days Since Upload	Interaction Index	Viewing Rate	Video Source	Number of Views	Number of Comments	Number of Likes	country	Video Content	VCQ score	GQS score	DISCERN score
1 video	13.38 min	3920day	1,56.	959,61.	Dentist	37617	53	589	United States	Educational	15	4	4
2 video	1.43 min	2668 day	0,72.	56,63.	ındividual User	1511	0	11	United States	Experience	5	1	1
3 video	2.32 min	2842 day	0,68.	12,352,74.	Dentist	351065	238	2400	United States	Educational	11	3	3
4 video	7.39 min	1646 day	0,75.	88,76.	Dentist	1461	1	11	Indonesia	Educational	16	4	4
5 video	02.26 min	4668 day	0,25.	100,96.	ındividual User	4713	4	12	United States bir.dev	Experience	6	1	1
6 video	2.50 min	1926 day	0,58.	328,29.	ındividual User	6323	5	37	United States bir.dev	Experience	7	2	2
7 video	3.40 min	4445 day	0,52.	1.073,02.	ındividual User	47696	58	252	United States birl.dev	Experience	8	2	2
8 video	2.35 min	3972 day	0,17.	14,09.	ındividual User	560	0	1	United States birlşk dev	Experience	7	2	2
9 video	9.11 min	617 day	1,63.	366,93.	Dentist	2264	11	37	India	Educational	12	4	5
10 video	4.32 min	4908 day	0,32.	755,27.	ındividual User	37069	12	122	United States	Experience	9	3	3
11 video	01.22 min	1096 day	1,67.	27,28.	Dentist	299	0	5	United States	Educational	8	3	2
12 video	5.19 min	1626 day	0,99.	483,64.	Dentist	7864	18	78	United States	Educational	12	3	3
13 video	2.42 min	804 day	0,94.	144,40.	ındividual User	g1.161	1	11	Turkey	Experience	9	3	2
14 video	2.01 min	281 day	2,43.	14,59.	Dentist	41	3	1	ingiltere	Educational	8	3	2
15 video	6.47 min	190 day	3,73.	70,52.	Dentist	134	1	5	Turkey	Educational	14	4	4
16 video	2.20 min	729 day	1,58.	7.996,57.	ındividual User	58295	39	922	canada	Experience	8	2	2
17 video	7.07 min	4091 day	0,49.	133,51.	Dentist	5462	1	27	canada	Educational	15	4	4
18 video	2.01 min	1388 day	2,75.	9.156,84.	Dentist	127097	164	3500	United States	Educational	9	3	2
19 video	3.50 min	500 day	2,11.	151,4.	Dentist	757	2	16	India	Educational	10	4	5
20 video	1.31 min	5096 day	0,53.	18,34.	Dentist	935	2	5	United States	Educational	11	3	3
21 video	01.21 min	2989 day	0,14.	22,68.	Dentist	678	1	1	United States	Educational	9	3	3
22 video	01.35 min	798 day	0,34.	36,84.	Dentist	294	3	1	United States	Educational	8	2	3
23 video	2.12 min	2624 day	0,73.	8.324,58.	Dentist	218437	188	1600	United States	Educational	8	3	3
24 video	6.7 min	1742 day	1.67.	229,62.	Dentist	4000	46	67	ingiltere	Educational	14	4	3
25 video	2.54 min	2431 day	0.26,	324,96.	ındividual User	7900	2	21	canada	Experience	7	2	2
26 video	9.08 min	2122 day	0,59.	428,84.	Dentist	9100	13	54	India	Educational	15	4	4
27 video	2.43 min	2998 day	3,10.	33,28.	Dentist	998	3	31	canada	Educational	10	3	3
28 video	08.32 min	1762 day	0,40.	169,58.	Dentist	2988	15	12	Turkey	Educational	16	4	4
29 video	3.21 min	1427 day	0,84.	24,87.	ındividual User	355	1	3	United States	Experience	9	2	2
30 video	1.30 min	716 day	0,23.	58,79.	Advertisement	421	4	1	Italy	Educational	6	2	2
31 video	1.54 min	289 day	0,66.	103,806.	Advertisement	300	2	2	United States	Educational	7	2	2
32 video	4.54 min	265 day	1,21.	716,98.	Dentist	1900	5	23	India	Educational	12	4	3
33 video	5.78 min	971 day	1,03.	339,75.	Dentist	3299	22	34	Italy	Educational	13	4	4
34 video	2.17 min	1293 day	0,75.	565,73.	Dentist	7315	4	55	United States	Educational	9	2	2
35 video	14.32 min	727 day	1,04.	747,31.	Dentist	5433	12	57	United States	Educational	23	5	4
36 video	1.09 min	3304 day	0,1.	363,19.	ındividual User	12000	24	12	ingiltere	Experience	7	3	3
37 video	2.43 min	3639 day	0,46.	137,07.	ındividual User	4988	9	23	United States	Experience	8	2	2
38 video	1.04 min	2389 day	0,28.	14,90.	Advertisement	356	2	1	Italy	Educational	6	2	2
39 video	7.34 min	2097 day	0,63.	1.001,43.	Dentist	21000	23	134	United States	Educational	13	4	4
40 video	4.32 min	4287 day	1,81.	6,43.	Dentist	276	5	5	United States	Educational	11	3	3
41 video	3.45 min	1731 day	1,26.	50,08.	Dentist	867	2	11	United States	Educational	10	4	4
42 video	1.30 min	2096 day	0,34.	23,85.	Advertisement	500	1	3	ingiltere	Educational	7	2	2
43 video	1.06 min	1727 day	0,69.	722,52.	ındividual User	12478	6	87	India	Experience	5	2	2
44 video	1.41 min	1727 day	1.06.	27,09.	Dentist	468	8	5	ingiltere	Educational	9	3	3
45 video	53 sec	1168 day	0.	64,55.	ındividual User	754	2	0	India	Experiencei	2	1	0
46 video	4.54 min	265 day	2,63.	816,98.	Dentist	2165	13	57	United States	Educational	12	3	4
47 video	2.52 min	593 day	0,64.	1.178,41.	Dentist	6988	9	45	canada	Educational	9	3	3
48 video	6.34 min	369 day	0,13.	2.496,74.	Dentist	9213	7	12	ingiltere	Educational	15	4	3
49 video	13.54 min	2569 day	0,78.	472,24.	Dentist	12132	12	95	United States	Educational	19	4	4
50 video	2.02 min	4795 day	0,41.	55,87.	ındividual User	2679	5	11	United States	yanıltıcı bilgi	2	1	0
51 video	1.21 min	1280 day	0,92.	101,71.	Dentist	1302	4	12	United States	Educational	8	3	3
52 video	4.25 min	617 day	2,27.	78,28.	Dentist	483	6	11	India	Educational	11	4	3
53 video	1.40 min	1285 day	0,66.	104,82.	Dentist	1347	1	9	United States	Educational	9	2	2
54 video
139 VİDEO
140 VİDEO
141 VİDEO
142 VİDEO
143 VİDEO
144 VİDEO
145 VİDEO
146 VİDEO
147 VİDEO
148 VİDEO
149 VİDEO
150 VİDEO
151 VİDEO
152 VİDEO
153 VİDEO
